# Supplementary material for: Decoronation as a Surgical Technique for Managing Ankylosed Permanent Anterior Teeth in Growing Patients: A Systematic Review
Source: Healthcare (Basel). 2026 Jun 23;14(13):1811. doi: 10.3390/healthcare14131811 (PMC13361940; doi:10.3390/healthcare14131811)
Supplement: Supplementary file 1 [file healthcare-14-01811-s001.zip]

Archive with 1 entries (1 files):
- healthcare-4348891-supplementary.pdf
